# Supplementary material for: Chromosomal rearrangements played an important role in the speciation of rice rats of genus Cerradomys (Rodentia, Sigmodontinae, Oryzomyini)
Source: Sci Rep. 2024 Jan 4;14:545. doi: 10.1038/s41598-023-50861-3 (PMC10766967; doi:10.1038/s41598-023-50861-3)
Supplement: Supplementary file 1 — Supplementary Information 1. [file 41598_2023_50861_MOESM1_ESM.xlsx]

## Sheet: Planilha1
Table S1: FISH results obtained in representatives of taxa analysed with Hylaeamys megacephalus (HME) whole chromosome painting probes [28].
Species	Acronym	Karyotype	HME1	HME2	HME3	HME4	HME5	HME6	HME7	HME8	HME(9,10)	HME11	HME12	HME(13,22)	HME14	HME15	HME(16,17)	HME18	HME19	HME20	HME21	HME23	HME24	HME25	HME26	HMEX	Tribe	Reference
Cerradomys langguthi	CLA	2n=46, FNa=62	2q,20	10,18,19	1q int., 3p	5.13	1p dist., 1q prox., 8	4q dist.	3q int.	4q prox., 7	2p dist., 3q dist.	11q prox., 6	2p prox.	1q (ts), 9	1p int., 21	12	1q prox., 11q dist.	16	1p int., 3q prox.	1q dist.	4p, 4q int.	15	14	17	22	Xq	Oryzomyini	Nagamachi et al. [28]
Cerradomys scotii	CSC	2n=58, FNa=70	3, 10	12	1, 13	18, 19	24, 26, 28	9q dist.	8q int.	21, 27	8q dist., 11q dist.	7, 17q dist.	11q prox.	6, 14q prox., 15q dist.	5, 15q int.	16	2, 17q prox.	23	8q prox., 15q prox., 15q int.	14q dist.	9q prox.	20	22	4	25	Xq	Oryzomyini	Present work
Cerradomys subflavus	CSU	2n=54, FNa=62	1q dist., 25	11, 12	2p, 16	9, 10	5, 19, 21	1p dist.	2q int.	1p prox., 13	2q dist., 3q dist.	4, 7q dist.	3p prox.	6q prox., 17, 20	8q int., 26	3p	7q prox., 14	22	2q prox., 8q prox., 8q dist.	6q dist.	1p prox.	15	18	23	24	Xq	Oryzomyini	Present work
Cerradomys vivoi	CVI	2n=50, FNa=64	9q dist., 22	2p, 5p	1p, 13	5q, 10	7, 19, 21	2q dist.	1q int.	9q prox., 16	1q dist., 3q dist.	4p prox., 6	3q prox.	4q prox., 8, 15	11q int., 24	3p	4p dist., 17	18	1q prox., 11q prox., 11q dist.	4q dist.	2q prox.	12	14	20	23	X	Oryzomyini	Present work
Oecomys auyantepui	OAU	2n=64/65, FNa=84	2, 19, 23q	4, 22q	3, Xp, Y2	14, 24	7, 18, 31	21p, 30	21q	1	5, 22p, 26p	9, 20	23p	8q prox., 17, 26q	13q dist., 15	10	6, 27	25q	12, 13q prox.	25p prox.	8q dist.	16, 29	11	28	25p dist.	Xq	Oryzomyini	[33]
Oecomys catherinae from PA	OCA-PA	2n=62, FNa=62	13, 16, 29	4	1	2	3q dist., 15, 27	9, 25, 26	7	5	3q prox., 12	6q dist., 8 dist.	14	10q dist., 18q prox., 22	3q int., 30	11	19, 20	21	6q int., 28	10q prox.	18q dist.	6q prox., 23	17	24	8q prox.	Xq	Oryzomyini	[30]
Oecomys catherinae from RJ	OCA-RJ	2n=60, FNa=62	13, 17, 28	1p, 4	1q	2	3q dist., 15, 27	9, 16	7	5	3q prox., 12	6q dist., 8 dist.	14	10q dist., 19q prox., 22	3q int., 29	11	20, 24	21	6q int., 26	10q prox.	19q dist.	6q prox., 23	18	25	8q prox.	Xq	Oryzomyini	[30]
Oecomys paricola - cytotype A	OPA-A	2n=72, FNa=75	2, 4, 29	9.1	5, 31	1, 16q prox.	15, 22, 24	3	6	11	7, 12	20q dist., 28, 30, 32	13	8q dist., 14q prox.	23, 27q dist.	17	33, 34	26	16q dist., 27q prox.	8q prox., 20q prox.	14q dist.	19, 21	18	25	35 (h)	Xq	Oryzomyini	[32]
Oecomys paricola - cytotype B	OPA-B	2n=70, FNa=75	2, 4, 27	9, 10	5, 28	1, 17q prox.	16, 21, 23	3	6	11	7, 12	13	14	8q dist., 15q prox.	22, 25q dist.	26, 33	31, 32	24	17q dist., 25q prox.	8q prox.	15q dist.	19, 20	18	29, 30	34 (h)	Xq	Oryzomyini	[32]
Oecomys paricola - cytotype C	OPA-C	2n=70, FNa=72	2, 4, 30	9, 10	5, 31	1, 16q prox.	15, 22, 24	3	6	11	7, 12	20q dist., 27, 29	13	8q dist., 14q prox.	23, 28q dist.	17	33, 34	26	16q dist., 28q prox.	8q prox., 20q prox.	14q dist.	19, 21	18	25	32	Xq	Oryzomyini	[32]
Neacomys vossi	NVO	2n=58, FNa=68	6, 8	2	3	1q dist.	19, 22, 24, 26p	5q prox., 18	7, 9q int.	12, 13	9q (ts), 10	20, 23p	4q prox.	1q int., 26q, 27p	23q, 25p prox.	15	4q dist., 16	17	14, 25p dist.	1q prox.	5q dist.	21, 25q	11	28	27q	Xq	Oryzomyini	[31]
Neacomys elieceri	NEL	2n=54, FN=66	2p, 4q	3q	2p	1q dist.	3p dist., 21, 22, 24	5q prox., 18	3p int., 5p	6, 15	1p, 3p int. (ts)	11, 26	4q prox.	1q int., 19, 23	20, 25	9	4q dist., 10	7	18	1q prox.	5q dist.	14, 16	12	13	17	Xq	Oryzomyini	[31]
Neacomys xingu	NXI	2n=58, FNa=64	6, 8	2	3	1q dist.	15q dist., 19, 24	5q prox., 18	7, 9q int.	12, 13	9q (ts), 10	20, 22	4q prox.	1q int., 21, 28p	25q, 26p prox.	17	4q dist., 16	15q prox.	14, 26p dist.	1q prox.	5q dist.	23, 26q	11	27	28q	Xq	Oryzomyini	[21]
Neacomys marajoara	NMA	2n=58, FNa=70	6, 8	2	3	1q dist.	15q dist., 19, 23	5q prox., 18	7, 9q int.	12, 13	9q (ts), 10	20, 22q	4q prox.	1q int., 21, 28p	24q, 25p prox.	17	4q dist., 16	15q prox.	14, 25p dist.	1q prox.	5q dist.	25q, 26q	11	27	28q	Xq	Oryzomyini	[21]
Neacomys paracou	NPA	2n=56, FNa=64	6, 8	2	3	1q dist.	19, 26	5q prox., 18	7, 9q int.	12, 13	9q (ts), 10	14, 25p	4q prox.	1q int., 20, 21	16, 24p prox.	15	4q dist., 25q	17	24p dist., 24q	1q prox.	5q dist.	23	11	27	22	X	Oryzomyini	[21]
Neacomys sp. E	NSP-E	2n=62, FNa=60	6, 8	2	3	1q dist.	9, 17	5q prox., 18	7, 10q int.	12, 16	10q (ts), 14	24, 25	4q prox.	1q int., 21, 23	26, 28	15	4q dist., 22	27	18	1q prox.	5q dist.	13, 20	11	29	30	Xq	Oryzomyini	[21]
Neacomys amoenus	NAM	2n=64, FNa=68	6, 8	2	3	1q dist.	9, 28, 31	5q prox., 18	7, 10q int.	12, 16	10q (ts), 14	22, 23	4q prox.	1q int., 19, 21	24, 26	15	4q dist., 20	25	17	1q prox.	5q dist.	13, 29	11	27	30	Xq	Oryzomyini	[21]
Thaptomys nigrita	TNI	2n=52, FNa=52	4, 8	7, 12	1 int. and dist.	13, 15	2 dist., 5 prox., 6 prox.	3 prox. and int.	18	6 dist.	2 prox., 5 dist.	9 dist., 10 prox.	16	9 prox., 11 int. and dist., 21	17 prox., 24	19	10 dist., 22	1 prox., 23	17 dist.	11 prox.	3 dist.	20	14	1 prox.	25	X	Akodontini	[29]
Akodon montensis	AMO	2n=24, FNa=42	1q dist., 4q	1q int., 7q	2q	1p prox., 5p dist.	3q int., 6p int., 10	2p	5q prox., 8q	3p	5q, 9p	1p int., 6q dist.	1q int.	3q prox., 4p dist., 6q prox.	6p prox., 8p int.	9q	1p dist., 3q dist.	1q prox., 5p prox.	8p dist., 8q prox.	4q prox.	2p dist.	7p	6p dist.	2p prox.	11	Xq	Akodontini	[29]
Akodon diauarum	ADI	2n=10, FNa=14	1q int., 2q dist.	1p dist., 2q int.	2p dist.	2q prox. and int., 3q int.	1p int. and prox., 3q int. (ts)	2p int.	1p int., 3q int.	3q prox.	1q int., 3q int.	2q int., 3q dist.	2q int.	1q int., 3q int. (ts)	1p int., 3q int.	1q dist.	2p prox., 2q int., 3q int.	2p int., 2q int., 3q int.	1p int. (ts)	1q prox. and int.	2p int.	1p int.	3q int. (ts)	2p int., 3q int.	4	X	Akodontini	[14]
Necromys lasiurus	NLA	2n=34, FNa=34	5q dist., 7	9q int., 13	3q dist.	1q prox., 10q prox., 11q dist.	6q dist., 12q int., 14q dist.	2p int.	1q int., 4q prox.	1q int.	1q dist., 6q prox.	10q int., 12q dist.	5q prox.	4q dist., 12q prox., 14q prox.	2q int., 15q int.	8q dist.	2q prox., 10q dist.	3q prox., 9q prox.	15q prox. and dist.	4q int.	2q dist.	8q prox.	9q dist.	3q int., 11q prox.	16	X	Akodontini	[14]
Oxymycterus amazonicus	OAM	2n=54, FNa=64	12, 13	8	1q dist.	9, 24	2p prox., 3p, 23, 25	7q prox.	11q prox., 15	10	11q dist., 17	2q dist., 16q prox.	18	2p dist., 3q, 14q dist.	21q int., 26	19	4, 16q dist.	1p prox., 5	21q (prox. and dist.)	14q prox.	7q dist.	20	22	1p dist., 1q int.	6	Xq	Akodontini	[6]
Blarinomys breviceps	BBR	2n=28, FNa=50	2p, 4q	5q	1q dist.	3q	7q, 9q dist.	2q prox.	1p prox., 9p	4p prox., 6q	1p dist., 8p	3p dist.	8q	5p dist., 9q prox., 12	7p prox., 13	6p	4p dist., 10p	3p prox., 10q	7p dist.	5p prox.	2q dist.	3p int.	11q	1q prox.	11p	X	Akodontini	[6]
Rhipidomys mastacalis	RMA	2n=44, FNa=74	10p prox. and 10q, 12q	7	1q dist.	6q	5q prox., 14p, 20	8p and 8q prox.	11p dist., 15	13	11q, 3	2q prox., 5q dist.	17	1q prox., 6p, 9q dist.	12p, 16q prox.	14q	2q dist., 4	9p, 21	16p and 16q dist.	9q prox., 10p dist.	8q dist.	19	18	1q int.	1q int.	X	Tomasomyini	[34]
Rhipidomys emiliae	REM	2n=44, FNa=50	4, 7q dist.	3	1q dist.	2q dist.	8q prox., 14,16q prox.	18p, 18q prox.	9q prox., 10	6	9q dist., 15	11q prox., 16q dist.	12	1q prox., 2q prox., 5q dist.	7q prox.,13q int.	8q dist.	11q dist., 17	5q prox., 21	13q prox. and dist. (ts)	5q int.	18q dist.	20	19	1q int.	1q int.	X	Tomasomyini	[34]
Legend: Short arm (p). Long arm (q). Proximal (prox). Interstitial (int). Distal (dist). Two segments (ts). Heteromorphic pair (h). 2n (diploid number), FNa (autosomal fundamental number)
