# Supplementary material for: Chromosomal rearrangements played an important role in the speciation of rice rats of genus Cerradomys (Rodentia, Sigmodontinae, Oryzomyini)
Source: Sci Rep. 2024 Jan 4;14:545. doi: 10.1038/s41598-023-50861-3 (PMC10766967; doi:10.1038/s41598-023-50861-3)
Supplement: Supplementary file 2 — Supplementary Information 2. [file 41598_2023_50861_MOESM2_ESM.xlsx]

## Sheet: Supplementary Table 2
Table S2. Syntenic blocks shared among rodents from Muroidea Superfamily investigated by whole chromosome probes of Mus musculus (MMU) and/or Hylaeamys megacephalus (HME). AEK (Ancestral Eumuroida karyotype).
Taxon	2n	AEK				1					11			10						Reference
Cricetidae Family		MMU	5/9/14	5/9	5/7/19	7/19	18/3	5/10	5	6/12	12	8/13	8	14	2	8/17
Sigmodontinae Subfamily		HME	4/8/7/9	4/8	18/25/3	25/3	12/1	18/2/24	18/2	4/11/16	11/16	22/5/11	22/5	7/9	6/21	1	19/14/19	20/13	26
Oryzomyini Tribe
Cerradomys langguthi	46	HME					+				+			+	+	+	+	+	+	[1]
Cerradomys scotii	58	HME									+			+	+	+	+	+	+	Present study
Cerradomys subflavus	54	HME									+			+	+	+	+	+	+	Present study
Cerradomys vivoi	50	HME									+			+	+	+	+	+	+	Present study
Oecomys auyantepui	64♀65♂	HME					+									+			+	[2]
Oecomys catherinae-PA	62	HME														+		+	+	[3]
Oecomys catherinae-RJ	60	HME														+		+	+	[3]
Oecomys paricola-A	72	HME														+		+	+	[4]
Oecomys paricola-B	70	HME														+		+	+	[4]
Oecomys paricola-C	70	HME														+		+	+	[4]
Neacomys vossi	58	HME											+	+	+	+		+	+	[5]
Neacomys elieceri	54	HME					+							+	+	+		+	+	[5]
Neacomys xingu	58	HME												+	+	+		+	+	[6]
Neacomys marajoara	58	HME												+	+	+		+	+	[6]
Neacomys paracou	56	HME									+			+	+	+	+	+	+	[6]
Neacomys sp. E	62	HME												+	+	+		+	+	[6]
Neacomys amoenus	64	HME												+	+	+		+	+	[6]
Oligoryzomys flavescens	64	MMU				+					+	+	+	+	+					[7]
Akodontini Tribe
Thaptomys nigrita	52	Both			+	+			+		+	+	+	+	+	+	+	+	+	[8, 9]
Akodon cursor	15	MMU			+	+	+			+	+	+	+	+	+					[7]
Akodon montensis	24	Both				+	+		+	+	+	+	+	+	+	+	+	+	+	[8, 9]
Akodon paranaensis	44	MMU				+	+		+	+	+	+	+	+	+	+				[8]
Akodon serrensis	46	MMU				+	+		+	+	+	+	+	+	+					[8]
Akodon diauarum	10	HME				+	+		+	+	+	+	+		+	+	+	+	+	[10]
Necromys lasiurus	34	Both	+	+	+	+	+	+		+	+		+	+	+	+	+	+	+	[8, 10]
Oxymycterus amazonicus	54	HME			+	+					+	+		+	+	+	+	+	+	[11]
Blarinomys breviceps	28	HME			+								+	+	+	+	+	+	+	[11]
Thomazomyini Tribe
Rhipidomys mastacalis	44	HME			+	+					+			+	+	+	+	+	+	[12]
Rhipidomys emiliae	44	HME			+	+					+			+	+	+	+	+	+	[12]
Arvicolinae Subfamily
Microtus oeconomus	30	MMU				+		+		+	+		+							[13]
Microtus agrestis	50	MMU				+		+		+	+		+							[14]
Elobius lutescens	17	MMU				+		+		+	+		+							[14]
Elobius talpinus	54	MMU				+		+		+	+									[14]
Cricetinae Subfamily
Mesocricetus auratus	44	MMU				+									+					[15]
Cricetus cricetus	22	MMU		+		+									+					[16]
Cricetulus griseus	22	MMU		+		+									+					[15]
Neotomyinae Subfamily
Peromyscus eremicus	48	MMU				+						+		+	+					[16]
Peromiscus maniculatus	48	MMU				+														[17]
Muridae Family
Murinae Subfamily
Rattus rattus	38	MMU				+														[18]
Rattus norvegicus	42	MMU				+														[18]
Apodemus agrarius	48+B	MMU				+								+						[19]
Apodemus argenteus	46+B	MMU				+								+						[19]
Apodemus gurkha	48	MMU				+								+						[19]
Apodemus peninsulae	48+B	MMU				+								+						[19]
Apodemus semotus	48	MMU				+								+						[19]
Apodemus speciosus	46 or 48	MMU				+								+						[19]
Apodemus sylvaticus	48+B	MMU				+								+						[19]
Coelomys pahari	48	MMU				+								+	+					[20]
Nannomys mattheyi	36	MMU		+		+								+	+					[20]
Millardia meltada	50	MMU				+				+										[21]
Micromys minutus	68	MMU				+				+										[21]
Mus platythrix	26	MMU				+					+									[22]
Praomys tullbergi	34	MMU				+					+			+	+					[23]
Rhabdomys pumilio	46	MMU				+								+	+					[24]
Tokudaia osimensis	25	MMU				+					+			+	+					[25]
Tokudaia tokunoshimensis	45	MMU				+					+			+	+					[25]
Deomyinae Subfamily
Acomys dimidiatus	38	MMU		+		+	+			+										[21]
Otomyinae Subfamily
Otomys irroratus	29	MMU				+				+				+						[26]
References
1-Nagamachi, C. Y. et al. FISH with whole chromosome and telomeric probes demonstrates huge karyotypic reorganization with ITS between two species of Oryzomyini (Sigmodontinae, Rodentia): Hylaeamys megacephalus probes on Cerradomys langguthi karyotype. Chromosome Res. 21, 107–119. https://doi.org/10.1007/s10577-013-9341-4 (2013).
2-Oliveira da Silva, W. et al. The emergence of a new sex-system (XX/XY Y ) suggests a species complex in the “monotypic” rodent Oecomys auyantepui (Rodentia, Sigmodontinae). Sci. Rep. 12, 8690. https://doi.org/10.1038/s41598-022-12706-3 (2022).
3-Malcher, S. M. et al. Oecomys catherinae (Sigmodontinae, Cricetidae): Evidence for chromosomal speciation?. PLoS One 12(7), e0181434. https://doi.org/10.1371/journal.pone.0181434 (2017).
4-Oliveira da Silva, W. et al. Karyotypic divergence reveals that diversity in the Oecomys paricola complex (Rodentia, Sigmodontinae) from eastern Amazonia is higher than previously thought. PLoS One 15(10), e0241495. https://doi.org/10.1371/journal.pone.0241495 (2020).
5-Oliveira Da Silva, W. et al. Chromosomal diversity and molecular divergence among three undescribed species of Neacomys (Rodentia, Sigmodontinae) separated by Amazonian rivers. PLoS One 12(8), e0182218. https://doi.org/10.1371/journal.pone.0182218 (2017).
6-Oliveira da Silva, W. et al. Chromosomal phylogeny and comparative chromosome painting among Neacomys species (Rodentia, Sigmodontinae) from eastern Amazonia. BMC Evol. Biol. 19, 184. https://doi.org/10.1186/s12862-019-1515-z (2019)
7-Hass, I., Sbalqueiro, I. J. & Müller, S. Chromosomal phylogeny of four Akodontini species (Rodentia, Cricetidae) from Southern Brazil established by ZOO-FISH using Mus musculus (Muridae) painting probes. Chromos. Res. https://doi.org/10.1007/s10577-007-1211-5 (2008).
8-Hass, I., Muller, S., Artoni, R. F. & Sbalqueiro, I. J. Comparative chromosome maps of neotropical rodents Necromys lasiurus and Thaptomys nigrita (Cricetidae) established by ZOO-FISH. Cytogenet. Genome Res. 135, 42–50. https://doi.org/10.1159/000330259 (2011)
9-Suárez, P. et al. Clues on syntenic relationship among some species of Oryzomyini and Akodontini Tribes (Rodentia: Sigmodontinae). PLoS One 10(12), e0143482. https://doi.org/10.1371/journal.pone.0143482 (2015).
10-Pereira, A. L. et al. Extensive chromosomal reorganization among species of New World muroid rodents (Cricetidae, Sigmodontinae): Searching for phylogenetic ancestral traits. PLoS One 11(1), e0146179. https://doi.org/10.1371/journal.pone.0146179 (2016).
11-Oliveira da Silva, W. et al. Chromosomal signatures corroborate the phylogenetic relationships within Akodontini (Rodentia, Sigmodontinae). Int. J. Mol. Sci. 21, 2415. https://doi.org/10.3390/ijms21072415 (2020).
12-Paixão, V. S. et al. Comparative genomic mapping reveals mechanisms of chromosome diversification in Rhipidomys species (Rodentia, Thomasomyini) and syntenic relationship between species of Sigmodontinae. PLoS One 16(10), e0258474. https://doi.org/10.1371/journal.pone.0258474 (2021).
13-Sitnikova, N. A. et al. Chromosomal evolution of Arvicolinae (Cricetidae, Rodentia). I. The genome homology of tundra vole, field vole, mouse and golden hamster revealed by comparative chromosome painting. Chromosome Res. 15(4), 447–456 (2007).
14-Romanenko, S. A. et al. Chromosomal evolution of Arvicolinae (Cricetidae, Rodentia). II. The genome homology of two mole voles (genus Ellobius), the field vole and golden hamster revealed by comparative chromosome painting. Chromosome Res. 15, 891–897 (2007).
15-Romanenko, A. S. et al. Reciprocal chromosome painting between three laboratory rodent species. Mamm Genome 17(12), 1183–1192 (2006).
16-Vieira-da-Silva, A., Louzada, S., Adega, F. & Chaves, R. A high-resolution comparative chromosome map of Cricetus cricetus and Peromyscus eremicus reveals the involvement of constitutive heterochromatin in breakpoint regions. Cytogenet. Genome Res. 145, 59–67. https://doi.org/10.1159/000381840 (2015).
17-Mlynarski, E. E., Obergfell, C. J., O’Neill, M. J. & O’Neill, R. J. Divergent patterns of breakpoint reuse in Muroid rodents. Mamm. Genome 21, 77–87. https://doi.org/10.1007/s00335-009-9242-1 (2010).
18-Cavagna, P., Stone, G. & Stanyon, R. Black rat (Rattus rattus) genomic variability characterized by chromosome painting. Mamm. Genome 13, 157–163 (2002).
19-Matsubara, K., Nishida-Umehara, C., Tsuchiya, K., Nukaya, D. & Matsuda, Y. Karyotypic evolution of Apodemus (Muridae, Rodentia) inferred from comparative FISH analyses. Chromosome Res. 12, 383–395 (2004).
20-Veyrunes, F. et al. Phylogenomics of the genus Mus (Rodentia; Muridae): Extensive genome repatterning is not restricted to the house mouse. Proc. Biol. Sci. 273(1604), 2925–2934. https://doi.org/10.1098/rspb.2006.3670 (2006).
21-Nakamura, T., Matsubara, K., Yasuda, S. P., Tsuchiya, K. & Matsuda, Y. Chromosome homology between mouse and three Muridae species, Millardia meltada, Acomys dimidiatus and Micromys minutus, and conserved chromosome segments in murid karyotypes. Chromosome Res. 15, 1023–1032 (2007).
22-Matsubara, K., Nishida-Umehara, C., Kuroiwa, A., Tsuchiya, K. & Matsuda, Y. Identification of chromosome rearrangements between the laboratory mouse (Mus musculus) and the Indian spiny mouse (Mus platythrix) by comparative FISH analysis. Chromosome Res. 11, 57–64 (2003)
23-Chaves, R., Louzada, S., Meles, S., Wienberg, J. & Adega, F. Praomys tullbergi (Muridae, Rodentia) genome architecture decoded by comparative chromosome painting with Mus and Rattus. Chromosome Res. 20, 673–683. https://doi.org/10.1007/s10577-012-9304-1 (2012).
24- Rambau, R. V. & Robinson, T. J. Chromosome painting in the African four-striped mouse Rhabdomys pumilio: Detection of possible murid specific contiguous segment combinations. Chromosome Res. 11, 91–98 (2003).
25-Nakamura, T. et al. Comparative chromosome painting map between two Ryukyu spiny rat species, Tokudaia osimensis and Tokudaia tokunoshimensis (Muridae, Rodentia). Chromosome Res. 15, 799–806 (2007).
26-Engelbrecht, A., Dobigny, G. & Robinson, T. J. Further insights into the ancestral murine karyotype: The contribution of the Otomys—Mus comparison using chromosome painting. Cytogenet. Genome Res. 112, 126–130 (2006).
